# Supplementary material for: Adaptive Pseudo Text Augmentation for Noise-Robust Text-to-Image Person Re-Identification
Source: Sensors (Basel). 2025 Nov 24;25(23):7157. doi: 10.3390/s25237157 (PMC12694070; doi:10.3390/s25237157)
Supplement: Supplementary file 1 [file sensors-25-07157-s001.zip]

Archive with 1 entries (1 files):
- sensors-3956759-supplementary.pdf
